# Supplementary material for: Histone deposition promotes recombination-dependent replication at arrested forks
Source: PLoS Genet. 2019 Oct 4;15(10):e1008441. doi: 10.1371/journal.pgen.1008441 (PMC6795475; doi:10.1371/journal.pgen.1008441)
Supplement: S1 Data — (XLSX) [file pgen.1008441.s008.xlsx]

## Sheet: Fig 1B
	% of acentric chromosome
		wt		pcf1-d		asf1-MYC		asf1-33-MYC
		RFB OFF	RFB ON	RFB OFF	RFB ON	RFB OFF	RFB ON	RFB OFF	RFB ON
		0	11.5	0	3.4	0	11.9	0	6.5
		2.3	13.2	2.3	6.5	1.3	15	1.8	8.9
		1.6	12.5	1.9	6.5	2.4	16.6	2.3	5.4
		3.5	12.9	2.6	8.9	1.1	9.5	1.7	4.9
		1.5	9.7	1.3	5.2	0.9		1.25
		0.6	6.2	0.7	3.4
	Mean	1.58333	11	1.46667	5.65	1.14	13.25	1.41	6.425
	SD	1.13051	2.43858	0.906765	1.92938	0.770973	2.74636	0.78	1.54171
	SEM	0.461529	0.995546	0.370185	0.787665	0.34479	1.37318	0.348827	0.770856

## Sheet: Fig 3B
	% of mono and di-nucleosome (Global Chromatin)							% of mono and di-nucleosome (REplicated Chromatin)
		Mnase Unit	1	3	7.5	15			Mnase Unit	0	1	3	7.5	15
	wt		22.6095	38.748	49.141	57.9677		wt		0.434319	17.5805	43.7666	62.4645	56.9363
			4.52898	24.4061	47.1358	59.2126				0	0.747565	20.9958	51.5221	56.2811
			14.4799	24.9521	43.8603	55.6034				0.804143	8.5998	44.4617	55.9376	60.6993
					37.2199	44.9523							57.7874
		Mean	13.8728	29.3687	44.3393	54.434			Mean	0.412821	8.97595	36.4081	56.9279	57.9722
		SD	7.39382	6.63588	4.52194	5.62566			SD	0.328642	6.87716	10.9018	3.92415	1.9468
		SEM	4.26882	3.83123	2.26097	2.81283			SEM	0.189742	3.97053	6.29414	1.96208	1.12399
	pcf1-d		23.3292	38.3787	52.9133	59.5527		pcf1-d		2.69125	25.41	59.3094	75.0385	77.8719
			2.71542	23.7559	44.0688	59.3377				0	2.37472	25.8828	57.3177	67.4931
			5.41853	22.4486	42.9198	55.4858				1.90071	6.5545	54.081	87.8384	83.6796
					39.822	50.4246							64.0541	71.4446
					40.3424	69.1246							59.8928	82.8133
													82.5507
		Mean	10.4877	28.1944	44.0133	58.7851			Mean	1.53065	11.4464	46.4244	71.1154	76.6605
		SD	9.1471	7.22111	4.72125	6.1414			SD	1.12943	10.0201	14.6811	11.4891	6.32202
		SEM	5.28108	4.16911	2.11141	2.74652			SEM	0.652075	5.78512	8.47613	4.69043	2.82729
	hht2-H113D		20.4006	36.4587	49.9265	59.8986		hht2-H113D		0	6.12616	39.9699	70.5905	76.6117
			6.92345	33.6174	57.3101	69.6334				0.163491	12.1901	59.0333	91.6323	97.7521
			1.74163	20.4309	43.267	58.1855							65.7806	90.2687
					38.0005	52.2544							76.1165	89.0439
					57.1027	83.2987							78.0943	89.6119
		Mean	9.68857	30.169	49.1214	64.6541			Mean	0.0817457	9.15812	49.5016	76.4429	88.6577
		SD	7.86444	6.9829	7.60724	10.8685			SD	0.0817457	3.03196	9.53169	8.73484	6.80398
		SEM	4.54054	4.03158	3.40206	4.86055			SEM	0.0578029	2.14392	6.73992	3.90634	3.04283
	pcf1-d hht2-H113D		35.2104	52.3636	64.3836	70.788		pcf1-d hht2-H113D		0.675009	43.2789	71.0408	79.5952	77.1731
			11.6691	36.6293	57.5349	72.0193				0	9.14614	47.6891	69.2043	81.0402
			1.37477	26.4086	50.931	73.4322				11.5315	20.6243	63.9465	88.6466	89.99
					46.9649	60.06							78.1409	86.6709
					45.942	65.4761							70.1759	81.6909
													81.1317	81.8716
		Mean	16.0848	38.4672	53.1513	68.3551			Mean	4.06884	24.3498	60.8921	77.8158	83.0728
		SD	14.1618	10.6755	6.93621	4.94408			SD	5.28409	14.1815	9.7749	6.63451	4.14498
		SEM	8.17632	6.16349	3.10197	2.21106			SEM	3.05077	8.18768	5.64354	2.70853	1.69218

## Sheet: Fig 4B
	% of acentric chromosome
		wt		hht2-d		pcf1-d		hht2-H113D		pcf1-d hht2-H113D
		RFB OFF	RFB ON	RFB OFF	RFB ON	RFB OFF	RFB ON	RFB OFF	RFB ON	RFB OFF	RFB ON
		2.57967	6.01015	2.4	9.4	2.45453	3.52314	0	8.17679	0.4	5.30723
		5.20793	8.26357	1.6	14.6	3.29573	3.29573	0.17	5.7	0.4	3.4
		1.97775	10.8131	2.2	14.3	0.997581	3.89486	0.2	4.33	0.3	4.3
		2.41975	11.5274		7.8	1.16184	4.40941	0.6	4.7
		0.732665	9.87131			1.2	7.72368	0.75	4.7
		0.3	9.70585			0	5.6		5.05
		0	9.7			2.15638	4.7972		3.68
		2.91832	14.362			1.14508	3.8		3.97
		1.20701	14.3			0	5.41792		3.58
		0	9.96195			0	5
		1.36823	11			-0.282909	5.1984
		1.9	12.6727			0.07	5.5
		0.2	13.1			0.3	2.63
		0.47	8.9			0.5	3.33
		0.5	8.17			0.56	3.2
		1.03	7			0.6	3.53
		0.25	10.4			0.2	3.8
		0.6	10.93			0.35	2.35
		0	5.2			0	3.8
		0	3			6.5	4.7
		4	7			0.6	2.7
		0.6	4.8			0.6	1
		0.5	5.85			4.1	2.85
		3.6	7.4			1.6	8.8
		0.9	5.8			0.9	7.9
		0.9	13.5				7.9
			12.7				5.3
			12.6
			10.4
	Mean	1.3139	9.48062	2.06667	11.525	1.16033	4.51668	0.344	4.87631	0.366667	4.33574
	SD	1.35769	2.99607	0.339935	2.98109	1.51505	1.83721	0.282744	1.32897	0.0471405	0.779032
	SEM	0.266264	0.556356	0.196261	1.49054	0.303011	0.353571	0.126447	0.442989	0.0272166	0.449774

## Sheet: Fig 4D
								Mean	SD	SEM
	% of arrested fork
	WT	98.17	98.08	97.55	98.37	98.07		98.048	0.271323	0.121339
	hht2-d	97.71	99.28	98.74	97.14			98.2175	0.839713	0.419857
	pcf1-d	97.65	98.55	96.56	99.05			97.9525	0.947639	0.473819
	hht2-H113D	95.76	95.88	97.48	98.69	98.48		97.258	1.24387	0.556276
	pcf1-d hht2-H113D	98.05	99.21	99.05				98.77	0.51329	0.296348
	rqh1-d hht2-H113D	96.41	97.79	98.95				97.7167	1.03825	0.599432
	rqh1-d	97.7421	99.1129	97.4795				98.1115	0.716181	0.413487
	% of D-loop
	WT	9.06	8.16	7.66	7.25	4.29		7.284	1.61419	0.72189
	hht2-d	8.57	3.51	4.28	6.1			5.615	1.94811	0.974054
	pcf1-d	3.91	1.03	1.62	1.21			1.9425	1.15588	0.577942
	hht2-H113D	2.35	2.88	2.51				2.58	0.221961	0.128149
	pcf1-d hht2-H113D	3.65	1.9	2.1				2.55	0.782091	0.451541
	rqh1-d	8.48833	7.02854	8.17542				7.89743	0.627541	0.362311
	rqh1-d hht2-H113D	9.07	11.05	6.62				8.91333	1.81193	1.04612
	% of HJ-like
	WT	5.64	8.26	11.23	11.76			9.2225	2.46118	1.23059
	hht2-d	9.59	4.2	7.8				7.19667	2.24143	1.29409
	pcf1-d	1.32	3.38	1.6				2.1	0.912287	0.526709
	hht2-H113D	5.84	4.2	0.69				3.57667	2.14818	1.24025
	pcf1-d hht2-H113D	2.81	3.25	2.57				2.87667	0.281583	0.162572
	rqh1-d	5.83904	7.18189	6.64512				6.55535	0.551878	0.318627
	rqh1-d hht2-H113D	6.71	9.47	11				9.06	1.77522	1.02492

## Sheet: Fig 4E
	% IP/Input relative to ade6 locus
		wt
	primers	RFB OFF					Mean	SD	SEM
	1	1.8317	2.62118	1.87771	1.6604		1.99775	0.368936	0.184468
	2	1.56641	2.35633	1.90104	2.47467		2.07462	0.363253	0.181627
	3	1.64579	1.56737	1.69785	1.57233		1.62084	0.054234	0.027117
	4	1.66342	2.07613	1.47468	1.68866		1.72573	0.218554	0.109277
	5	1.74134	2.16137	1.44435	2.50263		1.96242	0.402706	0.201353
	6	1.71826	1.86482	1.34772	2.26813		1.79973	0.329612	0.164806
		wt
	primers	RFB ON
	1	3.0054	6.6888	5.19106	6.25277		5.2845	1.42413	0.712067
	2	3.08029	7.32866	6.86756	6.72679		6.00083	1.7008	0.850402
	3	2.79638	9.28181	7.24078	10.8501		7.54227	3.02416	1.51208
	4	4.77797	16.0788	14.8252	21.847		14.3822	6.1449	3.07245
	5	4.27735	11.5225	11.6045	12.4905		9.97372	3.31063	1.65531
	6	4.2166	8.81639	9.30229	11.0253		8.34014	2.51824	1.25912
		hht2-H113D
	primers	RFB OFF
	1	1.76735	2.11839	1.71616			1.8673	0.178774	0.103215
	2	2.23731	1.55379	2.43037	1.91984		2.03533	0.332442	0.166221
	3	1.24035	1.32161	1.6456	1.41931		1.40672	0.151777	0.0758886
	4	1.18224	2.18359	1.47287	2.27053		1.77731	0.462362	0.231181
	5	1.92589	1.69516	1.97664	2.78552		2.0958	0.412096	0.206048
	6	1.88731	1.88437	2.2984	2.80338		2.21836	0.377426	0.188713
		hht2-H113D
	primers	RFB ON
	1	3.65905	4.13165	11.9013			6.56399	3.77895	2.18178
	2	3.28188	2.77102	12.2969	13.3756		7.93136	4.92303	2.46152
	3	3.98831	3.91943	12.2237	14.4668		8.64956	4.76225	2.38112
	4	6.2461	8.02414	26.5941	43.9673		21.2079	15.3677	7.68386
	5	7.71354	17.7501	4.35013	28.1907		14.5011	9.31497	4.65749
	6	7.84707	4.77277	18.4512	25.4338		14.1262	8.26863	4.13432

## Sheet: Fig 5
	% IP/Input over ade6 locus
		pcf1-YFP
	primers	RFB OFF											Mean	SD	SEM
	2	0.838903	1.0207	1.08298	1.06301	1.03862	0.965056	0.881672	1.0645	1.01961			0.997227	0.0805711	0.026857
	3	0.575461	0.687835	0.649576	0.617665	0.678095	0.785905	0.935323	0.720874	0.558867	0.64999		0.685959	0.104451	0.0330302
	4	0.697979	0.971592	0.801846	0.786646	0.761452	0.673258	0.864039	0.7845	0.90838	0.802735		0.805243	0.0856757	0.027093
		pcf1-YFP
	primers	RFB ON											Mean	SD	SEM
	2	1.18165	1.7189	1.35103	1.29449	1.58429	1.26569	1.48141	0.979219	1.3603			1.35744	0.206523	0.068841
	3	1.20506	1.24168	1.27092	1.36063	0.948695	1.09973	0.859725	1.13003				1.13956	0.157028	0.0555176
	4	0.995648	1.35436	1.24688	1.01213	1.56969	1.0947	1.33674	0.875676	1.21786	1.25488		1.19586	0.194393	0.0614724
		pcf1-YFP rad52-d
	primers	RFB OFF											Mean	SD	SEM
	2	1.07106	1.0093	1.04585	0.915346								1.01039	0.0591027	0.0295513
	3	0.539471	0.599358	0.47403	0.582275								0.548784	0.0483587	0.0241793
	4	0.699145	0.749963	0.955371	0.669243								0.76843	0.111721	0.0558606
		pcf1-YFP rad52-d
	primers	RFB ON											Mean	SD	SEM
	2	1.14515	1.08679	1.31108	1.06566								1.15217	0.0962571	0.0481285
	3	0.487401	0.619139	0.571407	0.820421								0.624592	0.122504	0.0612519
	4	0.720654	0.883136	1.08129	1.0994								0.946121	0.155377	0.0776887
		pcf1-YFP hht2-H113D
	primers	RFB OFF											Mean	SD	SEM
	2	0.930241	0.681075	0.628466	0.639043								0.719706	0.123135	0.0615673
	3	0.457601	0.37278	0.352749	0.363237								0.386592	0.0416047	0.0208024
	4	0.722057	0.556698	0.546141	0.516829								0.585431	0.0802219	0.040111
		pcf1-YFP hht2-H113D
	primers	RFB ON											Mean	SD	SEM
	2	1.32036	1.17309	0.987422	0.814233	1.6009	1.20761	0.688337					1.11313	0.287594	0.1087
	3	1.21058	0.862735	0.97043	0.586021	1.26623	0.74094	0.586209					0.889021	0.255912	0.0967258
	4	1.12749	1.44168	1.3322	0.856019	1.32824	1.31586	0.657328					1.15126	0.269178	0.10174

## Sheet: Fig 6B
	% of cell survival																													Mean						SD						SEM
		untreated		0.00025% MMS					0.0005% MMS					0.001% MMS					0.0015% MMS						0.002% MMS					0.00025% MMS	0.0005% MMS	0.001% MMS	0.0015% MMS	0.002% MMS		0.00025% MMS	0.0005% MMS	0.001% MMS	0.0015% MMS	0.002% MMS		0.00025% MMS	0.0005% MMS	0.001% MMS	0.0015% MMS	0.002% MMS
	wt	100		89.881	103.81	66.9643			104.167	94.2857	84.8214			118.452	112.857	88.3929			122.619	84.2857	124.107	117.2			97.619	110.476	107.6			86.8849	94.4246	106.567	112.053	105.232		15.1905	7.89827	13.0528	16.2362	5.50957		8.77022	4.56007	7.53604	8.1181	3.18095
	pcf1-d	100		108.523	105.093	91.7808			115.909	93.9815	115.068			102.273	92.1296	143.836			93.75	99.0741	132.877	93.0663			106.25	97.6852	101.448			101.799	108.32	112.746	104.692	101.795		7.22081	10.1444	22.3703	16.4379	3.50513		4.16893	5.8569	12.9155	8.21897	2.02369
	hht2-H113D	100		95.7672	104.545	135.374			91.5344	104.545	146.939			88.3598	113.068	71.4286			93.6508	101.136	121.088	119.343			103.175	101.136	117.045			111.896	114.34	90.9522	108.805	107.119		16.9842	23.6552	17.0978	11.7302	7.06812		9.80585	13.6574	9.87145	5.8651	4.08078
	rqh1-d	100		7.26431	62.5779	39.2914			4.3266	50.3115	11.465			3.20076	32.866	10.8917			1.90909	12.9868	2.63137	0.753169			1.07492	4.5405	0.342282			36.3779	22.0344	15.6528	4.5701	1.9859		22.6755	20.2062	12.57	4.90532	1.83097		13.0917	11.6661	7.25731	2.45266	1.05711
	rqh1-d pcf1-d	100		5.82303	66.8403	62.0513	110.381		2.72122	48.8426	47.6957	23.7288		1.68411	31.6667	29.0087	47.5		2.27593	12.4306	7.86522	18.9619	1.07238		1.13162	4.4213	2.77913	0.983342		61.274	30.7471	27.4649	8.52119	2.32885		37.1414	19.0355	16.478	6.62132	1.39865		18.5707	9.51777	8.23898	2.96114	0.699323
	rqh1-d hht2-H113D	100		16.9399	46.359	52.6777	34.5428		8.3253	42.9704	44.3365	65.5162		8.85567	25.6813	22.128	36.9027		7.42527	9.84859	13.109	8.29646	5.05121		5.86307	4.1168	6.96682	4.41024		37.6299	40.2871	23.3919	8.74611	5.33923		13.6037	20.504	10.0085	2.67766	1.149		6.80185	10.252	5.00426	1.19749	0.574501
																														Mean						SD						SEM
		untreated		1µM CPT					2.5µM CPT																					1µM CPT	2.5µM CPT					1µM CPT	2.5µM CPT					1µM CPT	2.5µM CPT
	wt	100		92.2	83.3	224.107	81.25		102.8	71.8	176.786	122.024																		120.214	118.352					60.1236	38.1999					30.0618	19.1
	pcf1-d	100		97.8428	94.6629	108.228	141.353		101.464	160.274	108.523																			110.522	123.42					18.494	26.2184					9.24699	15.1372
	hht2-H113D	100		100.31	100.4	121.769			105.442	101	128.571	96.2963																		107.493	107.827					10.0945	12.4055					5.82809	6.20274
	rqh1-d	100		73.3408	76.3	66.5605			28.4	34.3153	15.3199																			72.0671	26.0117					4.07686	7.9366					2.35377	4.5822
	rqh1-d pcf1-d	100		20.2714	55.3	142.373			0.3	0.934322	0.134158																			72.6481	0.45616					51.3349	0.344824					29.6382	0.199084
	rqh1-d hht2-H113D	100		52.4798	21.5	79.646			2.8	1.39381	0.243491																			51.2086	1.4791					23.755	1.04543					13.715	0.60358

## Sheet: Fig 7B
		Rate of Gene Conversion					Rate of Deletion
		wt	hht2-H113D	rqh1-d	rqh1-d hht2-H113D		wt	hht2-H113D	rqh1-d	rqh1-d hht2-H113D
		3.58804e-05	3.38667e-05	5.74174e-05	6.20225e-05		7.97436e-05	4.09556e-05	0.00016956	0.000155315
		4.07692e-05	3.53009e-05	7.05e-05	6.76596e-05		8.05298e-05	5.89333e-05	0.0002235	0.000180952
		4.22642e-05	3.60976e-05	7.66512e-05	7.31429e-05		8.50498e-05	6.57576e-05	0.000247731	0.000190112
		4.31788e-05	3.67139e-05	7.75546e-05	7.39241e-05		8.77987e-05	7.15174e-05	0.000274114	0.000204221
		4.35146e-05	3.72691e-05	9.12752e-05	7.87368e-05		8.88145e-05	7.57616e-05	0.000325275	0.000204514
		4.6281e-05	4.0916e-05	9.49206e-05	8.20896e-05		9.0101e-05	7.62745e-05	0.000325304	0.000224179
		5.0027e-05	4.16123e-05	9.58242e-05	8.59144e-05		0.000105978	8.03071e-05	0.00032708	0.000230886
		5.19658e-05	4.23208e-05	0.000101657	8.84211e-05		0.000106122	8.19512e-05	0.000329106	0.000233846
		5.33333e-05	4.2549e-05	0.000102609	9.48718e-05		0.000111111	8.61538e-05	0.00035873	0.00024063
		5.46125e-05	4.43267e-05	0.000104065	9.56757e-05		0.00011534	8.77937e-05	0.000361572	0.000243404
		5.47009e-05	4.79707e-05	0.00010439	9.88718e-05		0.000115556	9.15663e-05	0.000381474	0.000245689
		5.48792e-05	5.08683e-05	0.000110625	0.000103014		0.000120552	9.37294e-05	0.00038209	0.000249569
		5.5534e-05	5.23989e-05	0.000112	0.000105161		0.00012086	9.63585e-05	0.00038781	0.000257297
		5.68641e-05	5.25e-05	0.000112836	0.000105956		0.000124599	9.96587e-05	0.00039814	0.000267429
		6.09524e-05	5.40072e-05	0.000117053	0.000117647		0.000127407	0.000100081	0.000415158	0.000271895
		6.21429e-05	5.50607e-05	0.000117447	0.000118462		0.000132399	0.000104762	0.000448116	0.000280839
		6.33333e-05	5.59727e-05	0.00012155	0.000128163		0.00013719	0.000110325	0.000484571	0.000293333
		6.64151e-05	5.60584e-05	0.000130973	0.000141176		0.0001375	0.000117857	0.000501463	0.000294737
		6.69388e-05	5.89324e-05	0.000137479	0.000144336		0.000142491	0.000119004	0.000508125	0.000299487
		7.33793e-05	5.94059e-05	0.000138947	0.000144762		0.000152793	0.000125326	0.000509867	0.000309677
		8.2963e-05	6.37879e-05	0.000146667	0.000169246		0.00016063	0.000127226	0.000543356	0.000323922
		8.85714e-05	7.00952e-05	0.0001536	0.000173333		0.000161159	0.000140907	0.00055293	0.000346256
		9.04505e-05	7.35084e-05	0.000157419	0.000282205		0.000167619	0.00016146	0.000573617	0.000366531
		0.000110769	9.54986e-05	0.000195048			0.000172571	0.000173649	0.000588387	0.000371905
		0.00011622					0.000181099	0.000244642		0.000918356
							0.000268444
	median	5.5534e-05	5.16336e-05	0.000111313	0.000103014		0.00012273	9.63585e-05	0.00038495	0.000257297
	sd	2.04458e-05	1.40927e-05	3.03758e-05	4.696e-05		4.01445e-05	4.1365e-05	0.000112195	0.000139713
	IC95	8.01459e-06	5.63814e-06	1.21526e-05	1.91917e-05		1.54308e-05	1.62148e-05	4.48864e-05	5.47666e-05

## Sheet: Fig S1C
	% of acentric chromosome
		wt	pcf1-d	nap1-d	nap2-d	hip1-d	slm9-d	rtt106-d	chz1-d	pob3-d
		RFB ON	RFB ON	RFB ON	RFB ON	RFB ON	RFB ON	RFB ON	RFB ON	RFB ON
		6.01015	3.52314	10.0045	9.25931	10.5944	9.39936	8.17142	8.99862	6.03056
		8.26357	3.29573	10.8237	9.8	10.6855	8.45621	8.27726	10	5.1
		10.8131	3.89486	12.2835	10.8366		8.65425	10.0648	13.7369	9.19691
		11.5274	4.40941	14.01	10.8				13.8	8.9
		9.87131	7.72368	12.9601
		9.70585	5.6
		9.7	4.7972
		14.362	3.8
		14.3	5.41792
		9.96195	5
		11	5.1984
		12.6727	5.5
		13.1	2.63
		8.9	3.33
		8.17	3.2
		7	3.53
		10.4	3.8
		10.93	2.35
		5.2	3.8
		3	4.7
		7	2.7
		4.8	1
		5.85	2.85
		7.4
		5.8
	Mean	9.02952	4.00219	12.0164	10.174	10.6399	8.8366	8.83782	11.6339	7.30687
	SD	2.95387	1.37036	1.44267	0.672198	0.045559	0.406058	0.868664	2.16385	1.7755
	SEM	0.590774	0.285741	0.645183	0.336099	0.0322151	0.234438	0.501523	1.08193	0.887748

## Sheet: Fig S5D
	% of acentric chromosome
		wt		pcf1-d		hht1-d hht3-d		hht1-d hht3-d hht2-K56R		rtt109-d
		RFB OFF	RFB ON	RFB OFF	RFB ON	RFB OFF	RFB ON	RFB OFF	RFB ON	RFB OFF	RFB ON
		0.05	9.93	0	3.35	0.37	5.43	1.43	8.7	0.48	4.97
		0.27	3.37	0.23	1.97	0.43	6.8	0.3	5.27	0.2	4.87
		0.13	4.23	0.13	2.9	0.55	6.15	0.55	5.5	0.05	5.1
		0.2	8.9	0.07	2.63	1.15	12.9	1.15	9.1	0	5.7
		0.47	8.17	0.3	3.33	0.3	13	1.3	6.5
		0.95	3	0.4	2.35	0.7	5.3	0	6.35
		0.7	7	0	3.8	0	5.3
		1.35	11	0.25	2.7
		0.25	4.8	0.2	1
		0.6	5.85	0.35	2.85
		0.25	5.2	0.4
		0.25	6.85	0.5
		0	7.4	0
		0	5.8
	Mean	0.390714	6.53571	0.217692	2.688	0.5	7.84	0.788333	6.90333	0.1825	5.16
	SD	0.375927	2.30559	0.162583	0.75105	0.333124	3.27061	0.535581	1.48095	0.186866	0.322258
	SEM	0.100471	0.616196	0.0450923	0.237503	0.125909	1.23617	0.21865	0.604597	0.0934328	0.161129
